# Supplementary material for: SARS-CoV2-mediated suppression of NRF2-signaling reveals potent antiviral and anti-inflammatory activity of 4-octyl-itaconate and dimethyl fumarate
Source: Nat Commun. 2020 Oct 2;11:4938. doi: 10.1038/s41467-020-18764-3 (PMC7532469; doi:10.1038/s41467-020-18764-3)
Supplement: Supplementary file 4 — Source Data [file 41467_2020_18764_MOESM4_ESM.xlsx]

## Sheet: Fig. 2a
Figure 2a		Cell line : Vero E6 hTMPRSS2
		Unit: SARS-CoV2 RNA
	DMSO	4-OI
	278.204	0.309927
	179.769	0.098755
	157.587	0.075363
	196.72	0.228458
	160.898	0.067921
	106.153	0.054034
	288.015	0.332171
	380.038	0.628507
	261.379	0.558644
	186.108	0.204476
	205.074	0.336808
	150.123	0.389582
Mann-Whitney test		p value<0.0001

## Sheet: Fig. 2b
Figure 2b		Cell line : Vero E6 hTMPRSS2
		Unit: SARS-CoV2 RNA
		UT	4-OI 1.25uM	4-OI 12.5 uM	4-OI 125 uM
		9.71356	2.23457	2.21914	0.002687
		5.93809	1.26576	2.32947	0.023196

## Sheet: Fig. 2d
Figure 2d		Cell line : Vero E6 hTMPRSS2
		Unit: % cytopathic effect
	No treatment		4-OI
-1	100	100	100	100
-2	100	100	88.9	100
-3	100	100	11.1	33.3
-4	100	100	0	7.1
-5	100	100	0	0
-6	81.8	96.3	0	0
-7	27.3	86.4	0	0
-8	5.9	65	0	0
-9	4.2	45	0	0
-10	0	21.7	0	0
-11	0	15.4	0	0

## Sheet: Fig. 2e
Figure 2e		Cell line : Vero E6 hTMPRSS2
		Unit: TCID50/mL
	Ut	4-OI
	3832536	316.228
	562000000	562.293
	1170000	218
	110000000	149
	12700000	346
	1890000	21.8
	4700000	21.8
	470000	21.8
Mann Whitney test		P value 0.0002

## Sheet: Fig. 2f
Figure 2f		Cell line : Vero E6 hTMPRSS2
		Unit: PFU/mL
	UT	4-OI
	36000000	4000
	280000000	2400
	8000000	4400
	4000000	4000
Mann-Whitney test			P value 0.0286

## Sheet: Fig.2g
Figure 2g		Cell line : Vero E6 hTMPRSS2
		Unit: Cytotoxicity % (% LDH release)
	SARS-Cov-2	4-OI+SARS-CoV-2
	19.0381	8.0535
	16.4769	11.0131
	19.3796	11.9806
	21.144	8.85031
	16.8754	12.6067
	18.6966	8.22425
	24.6727	9.70404
	23.1929	11.4684
	20.6318	9.02106
	25.6972	10.7854
	17.1599	11.5822
	19.8919	12.7205
Mann-Whitney test		p value<0.0001

## Sheet: Fig.2h
Figure 2h		Cell line : Vero E6 hTMPRSS2

## Sheet: Fig.2i
Figure 2i		Cell line : Calu3
		Unit: SARS-CoV2 RNA
	SARS-Cov-2	SARS-Cov-2+4-OI
	216.767	22.1618
	290.018	25.1067
	367.092	25.2813
	243.875	19.5622
	256	19.6983
	195.361	19.5622
Mann-Whitney test		p value 0.0022

## Sheet: Fig.2j
Figure 2j		Cell line : Calu3
		Unit: % cytopathic effect
	No treatment			4-OI
	100	100	100	100	100	100
	100	100	100	100	100	100
	100	100	100	37.5	62.5	55.6
	100	100	100	0	0	8.3
	100	100	100	0	0	0
	100	100	100	0	0	0
	100	100	100	0	0	0
	100	75	100	0	0	0
	100	30.8	84.6	0	0	0
	76.9	11.8	35.7	0	0	0
	45.5	0	23.5	0	0	0

## Sheet: Fig.2k
Figure 2k		Cell line : Calu3
		Unit: TCID50/mL
		Ut	4-OI
		71900000000	631
		368000000	1580
		5100000000	1310
		320000000	21800
		2180000000	14900
		114000000	4700
Mann-Whitney test			p value 0.0022

[truncated: 64 more sheets: Fig.2l, Fig.2m, fig.2o, Fig.2p, Fig.2q, Fig.2r, Fig.2s, Fig. 2t, Fig. 2u, Fig. 2v, Fig. 2w, Fig. 3a, Fig.3b, Fig. 3c, Fig. 3e, Fig. 3f, Fig. 3g, Fig. 3h, Fig. 3i, Fig. 3j …]
